# Supplementary material for: Immunomagnetic Delivery of Adipose-Derived Endothelial Progenitor Cells for the Repair of Renal Ischemia–Reperfusion Injury in a Rat Model
Source: Bioengineering (Basel). 2023 Apr 24;10(5):509. doi: 10.3390/bioengineering10050509 (PMC10215196; doi:10.3390/bioengineering10050509)
Supplement: Supplementary file 1 [file bioengineering-10-00509-s001.zip]

Archive with 1 entries (1 files):
- bioengineering-2231499-supplementary.pdf
